# Supplementary material for: Scavenging Reactive Oxygen Species Production Normalizes Ferroportin Expression and Ameliorates Cellular and Systemic Iron Disbalances in Hemolytic Mouse Model
Source: Antioxid Redox Signal. 2018 Aug 10;29(5):484–99. doi: 10.1089/ars.2017.7089 (PMC6034398; doi:10.1089/ars.2017.7089)
Supplement: Supplemental data [file Supp_Data.zip]

Archive with 14 entries (14 files):
- Supp_Fig15.tif
- Supp_Fig3.tif
- Supp_Fig4.tif
- Supp_Fig5.tif
- Supp_Fig6.tif
- Supp_Fig7.tif
- Supp_Fig8.tif
- Supp_Fig9.tif
- Supp_Fig10.tif
- Supp_Fig11.tif
- Supp_Fig12.tif
- Supp_Fig13.tif
- Supp_Fig14.tif
- Supp_Data.pdf
